# Supplementary material for: Nasal DNA methylation at three CpG sites predicts childhood allergic disease
Source: Nat Commun. 2022 Dec 1;13:7415. doi: 10.1038/s41467-022-35088-6 (PMC9715628; doi:10.1038/s41467-022-35088-6)
Supplement: Supplementary file 4 — supplementary data 1 [file 41467_2022_35088_MOESM4_ESM.xlsx]

## Sheet: Supplementary Data 1
Supplementary Data 1. Results of eQTM analysis for three CpG sites in nasal brushes
trans-eQTM							cis-eQTM
CpG	gene	hgnc_symbol	coef	t	P.Value	fdr	CpG	gene	hgnc_symbol	coef	t	P.Value	fdr
cg20372759	ENSG00000170373	CST1	-3.21105	-11.2818	5.70196e-24	2.93469e-19	cg20372759	ENSG00000123329	ARHGAP9	-0.471	-3.281	0.000987416	0.02
cg01870976	ENSG00000170373	CST1	-3.42072	-11.1499	1.51814e-23	3.90679e-19	cg01870976	ENSG00000140479	PCSK6	0.396	3.335	0.00118857	0.01
cg20372759	ENSG00000124215	CDH26	-0.690539	-8.50728	1.92468e-15	3.30198e-11
cg01870976	ENSG00000124215	CDH26	-0.707385	-8.01053	4.9183e-14	6.32837e-10
cg20372759	ENSG00000163751	CPA3	-2.53733	-7.38975	2.41963e-12	2.49067e-08
cg01870976	ENSG00000163751	CPA3	-2.63083	-7.0832	1.54631e-11	1.1813e-07
cg20372759	ENSG00000133110	POSTN	-1.70046	-7.07679	1.60666e-11	1.1813e-07
cg24224501	ENSG00000124215	CDH26	-1.22618	-6.8898	4.86005e-11	3.12671e-07
cg20372759	ENSG00000172236	TPSAB1	-2.13672	-6.84401	6.35478e-11	3.63409e-07
cg20372759	ENSG00000161905	ALOX15	-0.482679	-6.70189	1.4503e-10	7.46439e-07
cg24224501	ENSG00000163751	CPA3	-4.88754	-6.6463	1.99672e-10	9.34247e-07
cg01870976	ENSG00000172236	TPSAB1	-2.21068	-6.55044	3.45134e-10	1.48028e-06
cg20372759	ENSG00000179348	GATA2	-1.66971	-6.53196	3.83297e-10	1.5175e-06
cg24224501	ENSG00000170373	CST1	-4.35723	-6.36091	1.00276e-09	3.68642e-06
cg01870976	ENSG00000133110	POSTN	-1.64914	-6.27396	1.62417e-09	5.57285e-06
cg24224501	ENSG00000179348	GATA2	-3.33559	-6.15016	3.20265e-09	1.03021e-05
cg20372759	ENSG00000006606	CCL26	-1.13126	-6.11451	3.88734e-09	1.1769e-05
cg01870976	ENSG00000006606	CCL26	-1.21022	-6.08981	4.44414e-09	1.27073e-05
cg01870976	ENSG00000125037	EMC3	-0.184467	-6.00765	6.91741e-09	1.87382e-05
cg01870976	ENSG00000197253	TPSB2	-2.02791	-5.93097	1.04152e-08	2.68024e-05
cg01870976	ENSG00000179348	GATA2	-1.61208	-5.77723	2.33968e-08	5.73423e-05
cg24224501	ENSG00000137101	CD72	0.995328	5.75821	2.58351e-08	6.04401e-05
cg20372759	ENSG00000148053	NTRK2	-0.956253	-5.7271	3.03646e-08	6.7948e-05
cg20372759	ENSG00000182601	HS3ST4	-1.15623	-5.64884	4.54689e-08	9.36077e-05
cg24224501	ENSG00000140287	HDC	-1.81349	-5.65473	4.41151e-08	9.36077e-05
cg20372759	ENSG00000125037	EMC3	-0.160186	-5.5464	7.66715e-08	0.000146153
cg20372759	ENSG00000197253	TPSB2	-1.78218	-5.55123	7.48159e-08	0.000146153
cg24224501	ENSG00000133110	POSTN	-2.79008	-5.30785	2.52007e-07	0.000463225
cg01870976	ENSG00000161905	ALOX15	-0.420687	-5.27555	2.95191e-07	0.000523893
cg24224501	ENSG00000135218	CD36	-1.03428	-5.25306	3.2943e-07	0.00056517
cg20372759	ENSG00000170500	LONRF2	-0.597382	-5.17547	4.7975e-07	0.000796509
cg01870976	ENSG00000107562	CXCL12	1.13847	5.15702	5.24291e-07	0.000836578
cg24224501	ENSG00000165071	TMEM71	-0.977027	-5.15227	5.36393e-07	0.000836578
cg24224501	ENSG00000115085	ZAP70	1.0506	5.13436	5.84503e-07	0.0008848
cg20372759	ENSG00000135218	CD36	-0.479861	-5.11264	6.48477e-07	0.000942297
cg24224501	ENSG00000137491	SLCO2B1	0.95474	5.10924	6.59103e-07	0.000942297
cg24224501	ENSG00000172236	TPSAB1	-3.46445	-5.07842	7.63294e-07	0.00106176
cg01870976	ENSG00000182601	HS3ST4	-1.08243	-4.84948	2.22408e-06	0.00301234
cg24224501	ENSG00000107562	CXCL12	2.10523	4.83783	2.34626e-06	0.00309634
cg20372759	ENSG00000012660	ELOVL5	-0.287601	-4.81261	2.63299e-06	0.00330523
cg24224501	ENSG00000006606	CCL26	-1.92472	-4.81782	2.57111e-06	0.00330523
cg20372759	ENSG00000109861	CTSC	-0.245738	-4.79586	2.84196e-06	0.00348262
cg24224501	ENSG00000180644	PRF1	1.40564	4.78822	2.9425e-06	0.00352197
cg24224501	ENSG00000107742	SPOCK2	0.837968	4.73277	3.78208e-06	0.004424
cg24224501	ENSG00000178860	MSC	1.4423	4.70312	4.32148e-06	0.00494263
cg24224501	ENSG00000182866	LCK	0.937864	4.69221	4.53803e-06	0.00507747
cg24224501	ENSG00000159189	C1QC	0.97975	4.67649	4.86866e-06	0.00522042
cg24224501	ENSG00000197540	GZMM	1.52834	4.67955	4.80242e-06	0.00522042
cg01870976	ENSG00000148053	NTRK2	-0.848874	-4.6367	5.81224e-06	0.00534187
cg20372759	ENSG00000119714	GPR68	0.532875	4.63983	5.73184e-06	0.00534187
cg20372759	ENSG00000140287	HDC	-0.721169	-4.63847	5.76675e-06	0.00534187
cg24224501	ENSG00000012660	ELOVL5	-0.584807	-4.63779	5.78422e-06	0.00534187
cg24224501	ENSG00000100385	IL2RB	1.08509	4.65167	5.43817e-06	0.00534187
cg24224501	ENSG00000110448	CD5	0.896897	4.64217	5.67282e-06	0.00534187
cg24224501	ENSG00000153563	CD8A	1.19384	4.66177	5.19895e-06	0.00534187
cg24224501	ENSG00000210082	MT-RNR2	-0.680771	-4.63684	5.8087e-06	0.00534187
cg24224501	ENSG00000162512	SDC3	0.880301	4.62016	6.25419e-06	0.00564721
cg24224501	ENSG00000161570	CCL5	1.30768	4.61305	6.45392e-06	0.00572708
cg24224501	ENSG00000168306	ACOX2	0.595567	4.60137	6.79573e-06	0.00592818
cg20372759	ENSG00000142185	TRPM2	0.45897	4.58796	7.20933e-06	0.00618416
cg01870976	ENSG00000131620	ANO1	-0.54784	-4.54149	8.83885e-06	0.00745767
cg24224501	ENSG00000163106	HPGDS	-2.06892	-4.53601	9.05288e-06	0.00751506
cg01870976	ENSG00000181036	FCRL6	0.765335	4.50112	1.05372e-05	0.00832204
cg20372759	ENSG00000137474	MYO7A	0.456935	4.50104	1.05407e-05	0.00832204
cg24224501	ENSG00000198851	CD3E	0.960704	4.5023	1.04831e-05	0.00832204
cg24224501	ENSG00000229164	TRAC	0.898	4.49819	1.06718e-05	0.00832204
cg01870976	ENSG00000171596	NMUR1	0.861479	4.4943	1.08533e-05	0.00833729
cg24224501	ENSG00000204252	HLA-DOA	0.985748	4.49026	1.1045e-05	0.00835979
cg24224501	ENSG00000198938	MT-CO3	-0.641673	-4.42313	1.47467e-05	0.0109998
cg20372759	ENSG00000167895	TMC8	0.301852	4.41495	1.52714e-05	0.0112284
cg20372759	ENSG00000129682	FGF13	-0.409671	-4.40579	1.58807e-05	0.0115119
cg24224501	ENSG00000013725	CD6	0.828864	4.39335	1.67463e-05	0.0119708
cg24224501	ENSG00000111846	GCNT2	-0.51608	-4.38782	1.7145e-05	0.0120879
cg20372759	ENSG00000139318	DUSP6	0.357193	4.38416	1.74138e-05	0.0121115
cg01870976	ENSG00000126882	FAM78A	0.412082	4.38055	1.76829e-05	0.0121347
cg24224501	ENSG00000109861	CTSC	-0.474132	-4.3662	1.87932e-05	0.0127269
cg01870976	ENSG00000135218	CD36	-0.444645	-4.35291	1.98807e-05	0.0132885
cg24224501	ENSG00000155850	SLC26A2	-0.853028	-4.3275	2.21305e-05	0.0146027
cg20372759	ENSG00000107960	OBFC1	-0.157882	-4.30687	2.4135e-05	0.0155273
cg24224501	ENSG00000171596	NMUR1	1.62273	4.30693	2.41288e-05	0.0155273
cg01870976	ENSG00000168306	ACOX2	0.28537	4.29745	2.51062e-05	0.0159527
cg24224501	ENSG00000001626	CFTR	-0.855844	-4.28835	2.60806e-05	0.0163697
cg20372759	ENSG00000250320		0.772729	4.27258	2.78551e-05	0.0172728
cg24224501	ENSG00000116824	CD2	0.907523	4.26137	2.91868e-05	0.0178831
cg01870976	ENSG00000163399	ATP1A1	-0.155821	-4.247	3.09821e-05	0.0187599
cg01870976	ENSG00000171097	CCBL1	-0.38707	-4.23301	3.28303e-05	0.0196478
cg01870976	ENSG00000115085	ZAP70	0.448486	4.22546	3.38723e-05	0.0197206
cg01870976	ENSG00000140287	HDC	-0.709859	-4.22289	3.42332e-05	0.0197206
cg01870976	ENSG00000161911	TREML1	0.814579	4.21631	3.51759e-05	0.0197206
cg20372759	ENSG00000043039	BARX2	0.495215	4.2158	3.52509e-05	0.0197206
cg20372759	ENSG00000181036	FCRL6	0.67223	4.22468	3.39819e-05	0.0197206
cg24224501	ENSG00000146192	FGD2	0.728986	4.21892	3.48002e-05	0.0197206
cg20372759	ENSG00000082397	EPB41L3	0.503943	4.20156	3.73805e-05	0.0206871
cg24224501	ENSG00000106565	TMEM176B	0.992611	4.18923	3.93242e-05	0.0213046
cg24224501	ENSG00000132744	ACY3	1.25532	4.19159	3.89448e-05	0.0213046
cg24224501	ENSG00000188389	PDCD1	1.32188	4.18652	3.97641e-05	0.0213185
cg20372759	ENSG00000126882	FAM78A	0.367408	4.17898	4.10114e-05	0.0213209
cg24224501	ENSG00000173369	C1QB	0.978199	4.18137	4.06124e-05	0.0213209
cg24224501	ENSG00000196329	GIMAP5	0.995084	4.18036	4.078e-05	0.0213209
cg20372759	ENSG00000124224	PPP4R1L	-0.334457	-4.17168	4.22552e-05	0.0217479
cg20372759	ENSG00000112877	CEP72	-0.24112	-4.16131	4.40863e-05	0.0223512
cg24224501	ENSG00000142185	TRPM2	0.881743	4.16015	4.42959e-05	0.0223512
cg20372759	ENSG00000163221	S100A12	0.927876	4.14182	4.77309e-05	0.0237617
cg20372759	ENSG00000163606	CD200R1	-0.570232	-4.13858	4.83639e-05	0.0237617
cg24224501	ENSG00000003137	CYP26B1	1.37577	4.13802	4.84762e-05	0.0237617
cg24224501	ENSG00000167286	CD3D	0.980261	4.13502	4.90695e-05	0.0238255
cg24224501	ENSG00000180096	SEPT1	1.28287	4.13013	5.00557e-05	0.0240773
cg20372759	ENSG00000120708	TGFBI	0.333654	4.12652	5.07928e-05	0.0242056
cg01870976	ENSG00000187094	CCK	-0.647245	-4.11789	5.2602e-05	0.0243903
cg20372759	ENSG00000182578	CSF1R	0.361505	4.11907	5.23503e-05	0.0243903
cg20372759	ENSG00000272931		-0.316513	-4.121	5.1943e-05	0.0243903
cg01870976	ENSG00000082397	EPB41L3	0.530654	4.1154	5.31359e-05	0.0244178
cg24224501	ENSG00000105122	RASAL3	0.762366	4.11292	5.36714e-05	0.0244456
cg20372759	ENSG00000182606	TRAK1	-0.16372	-4.10394	5.56554e-05	0.025127
cg24224501	ENSG00000170500	LONRF2	-1.01476	-4.10076	5.63759e-05	0.0252309
cg24224501	ENSG00000088827	SIGLEC1	1.22255	4.0959	5.74931e-05	0.0253388
cg24224501	ENSG00000231389	HLA-DPA1	0.846885	4.09543	5.76017e-05	0.0253388
cg24224501	ENSG00000197253	TPSB2	-2.8308	-4.08093	6.10659e-05	0.0266351
cg01870976	ENSG00000130635	COL5A1	0.678835	4.07073	6.36202e-05	0.0274161
cg20372759	ENSG00000187094	CCK	-0.596144	-4.06857	6.41763e-05	0.0274161
cg24224501	ENSG00000175899	A2M	0.719471	4.0659	6.48673e-05	0.0274161
cg24224501	ENSG00000211772	TRBC2	0.942822	4.06544	6.49873e-05	0.0274161
cg01870976	ENSG00000179776	CDH5	1.00829	4.05898	6.66922e-05	0.0279066
cg20372759	ENSG00000108950	FAM20A	0.37657	4.05529	6.76844e-05	0.0280934
cg20372759	ENSG00000185022	MAFF	0.379033	4.0453	7.04432e-05	0.0287744
cg24224501	ENSG00000211459	MT-RNR1	-0.701765	-4.046	7.02462e-05	0.0287744
cg24224501	ENSG00000264198		0.997335	4.03415	7.36495e-05	0.0298472
cg20372759	ENSG00000137101	CD72	0.341602	4.02617	7.60258e-05	0.0305695
cg24224501	ENSG00000179583	CIITA	0.778047	4.01978	7.79854e-05	0.0311144
cg24224501	ENSG00000105374	NKG7	1.21624	4.01548	7.93277e-05	0.0314064
cg20372759	ENSG00000168995	SIGLEC7	0.720639	4.00788	8.17584e-05	0.0316386
cg20372759	ENSG00000179776	CDH5	0.928736	4.01069	8.08516e-05	0.0316386
cg24224501	ENSG00000182578	CSF1R	0.741442	4.00933	8.12901e-05	0.0316386
cg20372759	ENSG00000163734	CXCL3	0.665666	4.00055	8.41701e-05	0.0321402
cg24224501	ENSG00000137078	SIT1	1.1848	4.00015	8.43034e-05	0.0321402
cg20372759	ENSG00000116299	KIAA1324	-0.255424	-3.995	8.60398e-05	0.0323233
cg20372759	ENSG00000135063	FAM189A2	-0.26548	-3.9955	8.58688e-05	0.0323233
cg24224501	ENSG00000184371	CSF1	0.725313	3.99048	8.75907e-05	0.0326675
cg20372759	ENSG00000131620	ANO1	-0.452257	-3.98837	8.83245e-05	0.0327042
cg01870976	ENSG00000012660	ELOVL5	-0.259064	-3.98169	9.06862e-05	0.0332413
cg24224501	ENSG00000126882	FAM78A	0.73847	3.98063	9.10667e-05	0.0332413
cg20372759	ENSG00000163399	ATP1A1	-0.13633	-3.97157	9.43743e-05	0.0339946
cg24224501	ENSG00000106991	ENG	0.635403	3.9696	9.5112e-05	0.0339946
cg24224501	ENSG00000108798	ABI3	0.830644	3.96967	9.50866e-05	0.0339946
cg24224501	ENSG00000198886	MT-ND4	-0.545081	-3.96665	9.62226e-05	0.0341544
cg01870976	ENSG00000092964	DPYSL2	0.317482	3.95501	0.000100727	0.0355084
cg24224501	ENSG00000125037	EMC3	-0.24637	-3.94049	0.000106627	0.0370804
cg24224501	ENSG00000136541	ERMN	-1.54775	-3.94095	0.000106435	0.0370804
cg01870976	ENSG00000107960	OBFC1	-0.155906	-3.93825	0.000107567	0.0371127
cg20372759	ENSG00000186818	LILRB4	0.41972	3.93683	0.000108162	0.0371127
cg24224501	ENSG00000081059	TCF7	0.554066	3.91751	0.000116638	0.0397558
cg01870976	ENSG00000142185	TRPM2	0.424533	3.90912	0.000120512	0.0408061
cg24224501	ENSG00000100628	ASB2	0.908711	3.90519	0.000122367	0.0411633
cg24224501	ENSG00000137094	DNAJB5	0.630372	3.90095	0.000124399	0.0415752
cg20372759	ENSG00000175356	SCUBE2	-0.547625	-3.89591	0.000126857	0.0421232
cg20372759	ENSG00000076864	RAP1GAP	-0.35848	-3.88977	0.000129912	0.0428611
cg24224501	ENSG00000198712	MT-CO2	-0.556612	-3.88587	0.000131894	0.0432377
cg20372759	ENSG00000130635	COL5A1	0.605053	3.88389	0.000132906	0.0432936
cg01870976	ENSG00000109861	CTSC	-0.216395	-3.87368	0.000138261	0.0437587
cg01870976	ENSG00000264456		0.565985	3.87623	0.000136902	0.0437587
cg20372759	ENSG00000092964	DPYSL2	0.290211	3.87655	0.000136733	0.0437587
cg24224501	ENSG00000161791	FMNL3	0.666879	3.87307	0.000138585	0.0437587
cg24224501	ENSG00000186810	CXCR3	1.12376	3.87814	0.000135898	0.0437587
cg20372759	ENSG00000072694	FCGR2B	0.458752	3.86851	0.000141047	0.0442647
cg01870976	ENSG00000088827	SIGLEC1	0.590856	3.86475	0.000143107	0.04437
cg24224501	ENSG00000187527	ATP13A5	-0.675812	-3.86548	0.000142705	0.04437
cg01870976	ENSG00000170500	LONRF2	-0.488933	-3.85675	0.000147589	0.0454821
cg20372759	ENSG00000163735	CXCL5	1.1265	3.85522	0.000148461	0.0454821
cg01870976	ENSG00000272931		-0.31895	-3.85205	0.00015028	0.0457668
cg20372759	ENSG00000107562	CXCL12	0.808295	3.84269	0.000155784	0.0468883
cg20372759	ENSG00000155850	SLC26A2	-0.362949	-3.84342	0.000155346	0.0468883
cg24224501	ENSG00000156234	CXCL13	1.90922	3.83948	0.000157712	0.0471926
cg20372759	ENSG00000187474	FPR3	0.457588	3.83119	0.000162806	0.0473406
cg24224501	ENSG00000061337	LZTS1	1.51791	3.83187	0.000162382	0.0473406
cg24224501	ENSG00000140464	PML	0.564159	3.83226	0.000162141	0.0473406
cg24224501	ENSG00000196440	ARMCX4	-0.753782	-3.83198	0.000162316	0.0473406
cg24224501	ENSG00000237943	PRKCQ-AS1	1.28529	3.83284	0.000161782	0.0473406
cg01870976	ENSG00000137101	CD72	0.349059	3.82009	0.000169868	0.0487353
cg20372759	ENSG00000265206	MIR142	0.523709	3.81961	0.000170181	0.0487353
cg24224501	ENSG00000083457	ITGAE	0.358802	3.81921	0.000170443	0.0487353
cg20372759	ENSG00000163220	S100A9	0.483581	3.81245	0.000174894	0.0497318
cg20372759	ENSG00000163053	SLC16A14	-0.349522	-3.81077	0.000176019	0.0497766
