# Supplementary material for: Nasal DNA methylation at three CpG sites predicts childhood allergic disease
Source: Nat Commun. 2022 Dec 1;13:7415. doi: 10.1038/s41467-022-35088-6 (PMC9715628; doi:10.1038/s41467-022-35088-6)
Supplement: Supplementary file 5 — supplementary data 2 [file 41467_2022_35088_MOESM5_ESM.xlsx]

## Sheet: Supplementary Data 2
Supplementary Data 2. Overview of all used predictive features ordered by data layer
Data layer	Feature name
Host	age
Host	gender
Environment	older_siblings_home
Environment	cats_dogs_during_pregnancy
Environment	smoking_mother_pregnancy
Perinatal	low_birth_weight
Perinatal	any_breastfeeding
Genetics	Allergy_PRS
Genetics	Asthma_PRS
Genetics	Sensitization_PRS
Genetics	Eczema_PRS
Genetics	Rhinitis_PRS
Genetics	SNP.1.2510755
Genetics	SNP.1.8482078
Genetics	SNP.1.25251923
Genetics	SNP.1.35681738
Genetics	SNP.1.151796742
Genetics	SNP.1.154426970
Genetics	SNP.1.161185058
Genetics	SNP.1.167431352
Genetics	SNP.1.173146921
Genetics	SNP.1.226914734
Genetics	SNP.2.8442248
Genetics	SNP.2.102926362
Genetics	SNP.2.102941311
Genetics	SNP.2.112388538
Genetics	SNP.2.113590467
Genetics	SNP.2.143831599
Genetics	SNP.2.198950240
Genetics	SNP.2.228707862
Genetics	SNP.20.62322699
Genetics	SNP.21.36467830
Genetics	SNP.3.33069091
Genetics	SNP.3.72394852
Genetics	SNP.3.101242751
Genetics	SNP.3.187633268
Genetics	SNP.3.187793833
Genetics	SNP.3.188133336
Genetics	SNP.3.188402586
Genetics	SNP.4.4775401
Genetics	SNP.4.38798648
Genetics	SNP.4.123316076
Genetics	SNP.5.14610309
Genetics	SNP.5.35862841
Genetics	SNP.5.40492655
Genetics	SNP.5.110166083
Genetics	SNP.5.110401872
Genetics	SNP.5.118684297
Genetics	SNP.5.131799626
Genetics	SNP.5.131989136
Genetics	SNP.5.131996500
Genetics	SNP.5.140925362
Genetics	SNP.5.141494934
Genetics	SNP.5.176782218
Genetics	SNP.6.31323012
Genetics	SNP.6.31351664
Genetics	SNP.6.31574525
Genetics	SNP.6.33046752
Genetics	SNP.6.33647058
Genetics	SNP.6.90987512
Genetics	SNP.6.106667535
Genetics	SNP.6.128294709
Genetics	SNP.6.138195151
Genetics	SNP.6.157419508
Genetics	SNP.7.20376018
Genetics	SNP.7.20560996
Genetics	SNP.7.28156887
Genetics	SNP.7.50253897
Genetics	SNP.7.77018542
Genetics	SNP.8.128814091
Genetics	SNP.9.5064193
Genetics	SNP.9.6051399
Genetics	SNP.9.6208030
Genetics	SNP.9.123650534
Genetics	SNP.10.6074451
Genetics	SNP.10.6094697
Genetics	SNP.10.8841669
Genetics	SNP.10.8936162
Genetics	SNP.10.9049253
Genetics	SNP.10.9064361
Genetics	SNP.10.64382359
Genetics	SNP.10.104225832
Genetics	SNP.11.65551957
Genetics	SNP.11.76293758
Genetics	SNP.11.76299431
Genetics	SNP.11.76343428
Genetics	SNP.11.95425526
Genetics	SNP.11.111470567
Genetics	SNP.11.118743286
Genetics	SNP.11.128158189
Genetics	SNP.12.48196982
Genetics	SNP.12.50345671
Genetics	SNP.12.56401085
Genetics	SNP.12.57489709
Genetics	SNP.12.111932800
Genetics	SNP.12.121363724
Genetics	SNP.13.41173408
Genetics	SNP.13.73627275
Genetics	SNP.14.35761675
Genetics	SNP.14.68754417
Genetics	SNP.14.75968608
Genetics	SNP.14.103235012
Genetics	SNP.15.61068347
Genetics	SNP.15.67448363
Genetics	SNP.16.11277358
Genetics	SNP.16.11491007
Genetics	SNP.17.38069076
Genetics	SNP.17.38149033
Genetics	SNP.17.43430696
Genetics	SNP.17.47398070
Genetics	SNP.18.52336175
Genetics	SNP.18.60009814
Genetics	SNP.19.33721455
Blood DNA methylation	cg00318756
Blood DNA methylation	cg00148881
Blood DNA methylation	cg00251536
Blood DNA methylation	cg00321867
Blood DNA methylation	cg00099427
Blood DNA methylation	cg00001583
Blood DNA methylation	cg00030466
Blood DNA methylation	cg00309462
Blood DNA methylation	cg00298020
Blood DNA methylation	cg00065905
Blood DNA methylation	cg00152577
Blood DNA methylation	cg00300039
Blood DNA methylation	cg00081019
Blood DNA methylation	cg00297950
Blood DNA methylation	cg00035237
Blood DNA methylation	cg00177390
Blood DNA methylation	cg00042144
Blood DNA methylation	cg00346501
Blood DNA methylation	cg00027570
Blood DNA methylation	cg00152515
Blood DNA methylation	cg00304520
Blood DNA methylation	cg00248795
Blood DNA methylation	cg00254532
Blood DNA methylation	cg00055434
Blood DNA methylation	cg00252804
Blood DNA methylation	cg00107970
Blood DNA methylation	cg00053086
Blood DNA methylation	cg00155429
Blood DNA methylation	cg00090648
Blood DNA methylation	cg00311307
Blood DNA methylation	cg00040367
Blood DNA methylation	cg00097626
Blood DNA methylation	cg00382944
Blood DNA methylation	cg00347677
Blood DNA methylation	cg00081799
Blood DNA methylation	cg00009916
Blood DNA methylation	cg00090103
Blood DNA methylation	cg00036263
Blood DNA methylation	cg00035249
Blood DNA methylation	cg00034416
Blood DNA methylation	cg00153856
Blood DNA methylation	cg00062020
Blood DNA methylation	cg00097228
Blood DNA methylation	cg00049400
Blood DNA methylation	cg00254258
Blood DNA methylation	cg00021933
Blood DNA methylation	cg00154064
Blood DNA methylation	cg00164462
Blood DNA methylation	cg00106446
Blood DNA methylation	cg00296458
Blood DNA methylation	cg00309178
Blood DNA methylation	cg00297432
Blood DNA methylation	cg00311883
Blood DNA methylation	cg00091162
Blood DNA methylation	cg00003202
Blood DNA methylation	cg00046018
Blood DNA methylation	cg00021123
Blood DNA methylation	cg00173405
Blood DNA methylation	cg00068377
Blood DNA methylation	cg00116658
Blood DNA methylation	cg00349061
Blood DNA methylation	cg00042657
Blood DNA methylation	cg00089372
Blood DNA methylation	cg00042356
Blood DNA methylation	cg00116430
Blood DNA methylation	cg00290506
Blood DNA methylation	cg00002719
Blood DNA methylation	cg00329748
Blood DNA methylation	cg00305774
Blood DNA methylation	cg00001349
Blood DNA methylation	cg00305374
Blood DNA methylation	cg00357368
Blood DNA methylation	cg00305285
Blood DNA methylation	cg00093900
Blood DNA methylation	cg00251250
Blood DNA methylation	cg00150520
Blood DNA methylation	cg00145911
Blood DNA methylation	cg00000957
Blood DNA methylation	cg00151906
Blood DNA methylation	cg00170536
Blood DNA methylation	cg00090197
Blood DNA methylation	cg00339300
Blood DNA methylation	cg00026222
Blood DNA methylation	cg00300879
Blood DNA methylation	cg00002837
Blood DNA methylation	cg00015930
Blood DNA methylation	cg00023492
Blood DNA methylation	cg00031063
Blood DNA methylation	cg00046625
Blood DNA methylation	cg00052482
Blood DNA methylation	cg00060374
Blood DNA methylation	cg00060606
Blood DNA methylation	cg00068412
Blood DNA methylation	cg00095594
Blood DNA methylation	cg00102714
Blood DNA methylation	cg00125159
Blood DNA methylation	cg00149684
Blood DNA methylation	cg00163784
Blood DNA methylation	cg00166706
Blood DNA methylation	cg00172597
Blood DNA methylation	cg00172812
Blood DNA methylation	cg00249030
Blood DNA methylation	cg00252701
Blood DNA methylation	cg00253185
Blood DNA methylation	cg00257659
Blood DNA methylation	cg00295572
Blood DNA methylation	cg00306390
Blood DNA methylation	cg00346208
Blood DNA methylation	cg00349607
Blood DNA methylation	cg00371107
Blood DNA methylation	cg00383735
Blood DNA methylation	cg00172408
Blood DNA methylation	cg00155063
Blood DNA methylation	cg00115101
Blood DNA methylation	cg00087735
Blood DNA methylation	cg00011717
Blood DNA methylation	cg00009292
Blood DNA methylation	cg00107241
Blood DNA methylation	cg00160667
Blood DNA methylation	cg00016238
Blood DNA methylation	cg00064255
Blood DNA methylation	cg00113194
Blood DNA methylation	cg00049718
Blood DNA methylation	cg00165011
Blood DNA methylation	cg00097573
Blood DNA methylation	cg00007898
Blood DNA methylation	cg00115313
Blood DNA methylation	cg00161970
Blood DNA methylation	cg00083652
Blood DNA methylation	cg00255821
Blood DNA methylation	cg00342358
Blood DNA methylation	cg00066671
Blood DNA methylation	cg00044463
Blood DNA methylation	cg00038675
Blood DNA methylation	cg00149537
Blood DNA methylation	cg00086266
Blood DNA methylation	cg00106073
Blood DNA methylation	cg00031456
Blood DNA methylation	cg00058299
Blood DNA methylation	cg00034101
Blood DNA methylation	cg00114008
Blood DNA methylation	cg00172603
Blood DNA methylation	cg00082497
Blood DNA methylation	cg00114029
Blood DNA methylation	cg00007036
Blood DNA methylation	cg00347563
Blood DNA methylation	cg00176672
Blood DNA methylation	cg00040446
Blood DNA methylation	cg00337821
Blood DNA methylation	cg00256155
Blood DNA methylation	cg00256767
Blood DNA methylation	cg00124011
Blood DNA methylation	cg00099216
Blood DNA methylation	cg00021576
Blood DNA methylation	cg00069860
Blood DNA methylation	cg00173787
Blood DNA methylation	cg00290994
Blood DNA methylation	cg00002028
Blood DNA methylation	cg00341060
Blood DNA methylation	cg00016996
Blood DNA methylation	cg00329697
Blood DNA methylation	cg00296079
Blood DNA methylation	cg00371368
Blood DNA methylation	cg00328972
Blood DNA methylation	cg00350519
Blood DNA methylation	cg00003287
Blood DNA methylation	cg00249522
Blood DNA methylation	cg00325919
Blood DNA methylation	cg00063077
Blood DNA methylation	cg00112780
Blood DNA methylation	cg00302521
Blood DNA methylation	cg00287370
Blood DNA methylation	cg00385863
Blood DNA methylation	cg00008004
Blood DNA methylation	cg00101986
Blood DNA methylation	cg00255925
Blood DNA methylation	cg00043324
Blood DNA methylation	cg00306532
Blood DNA methylation	cg00118468
Blood DNA methylation	cg00061769
Blood DNA methylation	cg00037072
Blood DNA methylation	cg00352560
Blood DNA methylation	cg00169776
Blood DNA methylation	cg00257786
Blood DNA methylation	cg00346985
Blood DNA methylation	cg00345792
Blood DNA methylation	cg00329300
Blood DNA methylation	cg00354179
Blood DNA methylation	cg00151676
Blood DNA methylation	cg00044796
Blood DNA methylation	cg00299820
Blood DNA methylation	cg00298532
Blood DNA methylation	cg00173141
Blood DNA methylation	cg00359395
Blood DNA methylation	cg00069017
Blood DNA methylation	cg00350652
Blood DNA methylation	cg00157179
Blood DNA methylation	cg00318766
Blood DNA methylation	cg00154982
Blood DNA methylation	cg00114084
Blood DNA methylation	cg00091285
Blood DNA methylation	cg00085403
Blood DNA methylation	cg00152008
Blood DNA methylation	cg00383290
Blood DNA methylation	cg00171113
Blood DNA methylation	cg00305874
Blood DNA methylation	cg00171783
Blood DNA methylation	cg00344178
Blood DNA methylation	cg00172330
Blood DNA methylation	cg00151709
Blood DNA methylation	cg00373131
Blood DNA methylation	cg00306607
Blood DNA methylation	cg00008647
Blood DNA methylation	cg00066499
Blood DNA methylation	cg00065215
Blood DNA methylation	cg00355315
Blood DNA methylation	cg00310968
Blood DNA methylation	cg00228891
Blood DNA methylation	cg00105470
Nasal DNA methylation	cg20372759
Nasal DNA methylation	cg01870976
Nasal DNA methylation	cg24224501
Nasal DNA methylation	cg22862094
Nasal DNA methylation	cg16027132
Nasal DNA methylation	cg20790648
Nasal DNA methylation	cg24707200
Nasal DNA methylation	cg15006973
Nasal DNA methylation	cg08844313
Nasal DNA methylation	cg22689016
Nasal DNA methylation	cg00285620
Nasal DNA methylation	cg03387497
Nasal DNA methylation	cg08341667
Nasal DNA methylation	cg25020944
Nasal DNA methylation	cg02333649
Nasal DNA methylation	cg03565274
Nasal DNA methylation	cg18749617
Nasal DNA methylation	cg23387401
Nasal DNA methylation	cg01280881
Nasal DNA methylation	cg20337028
Nasal DNA methylation	cg11058904
Nasal DNA methylation	cg19610615
Nasal DNA methylation	cg10549071
Nasal DNA methylation	cg17223698
Nasal DNA methylation	cg15294341
Nasal DNA methylation	cg03668556
Nasal DNA methylation	cg00664723
Nasal DNA methylation	cg13586696
Nasal DNA methylation	cg01859321
Nasal DNA methylation	cg02702515
Nasal DNA methylation	cg02648939
Nasal DNA methylation	cg03875819
Nasal DNA methylation	cg05598678
Nasal DNA methylation	cg08167132
Nasal DNA methylation	cg07686035
Nasal DNA methylation	cg08097877
Nasal DNA methylation	cg22855021
Nasal DNA methylation	cg10099207
Nasal DNA methylation	cg01062020
Nasal DNA methylation	cg27073349
Nasal DNA methylation	cg14232889
Nasal DNA methylation	cg23005227
Nasal DNA methylation	cg10054641
Nasal DNA methylation	cg08175352
Nasal DNA methylation	cg09562938
Nasal DNA methylation	cg10830021
Nasal DNA methylation	cg12805346
Nasal DNA methylation	cg09649586
Nasal DNA methylation	cg06255006
Nasal DNA methylation	cg16118839
Nasal DNA methylation	cg09997532
Nasal DNA methylation	cg18297196
Nasal DNA methylation	cg10583485
Nasal DNA methylation	cg06419562
Nasal DNA methylation	cg12716639
Nasal DNA methylation	cg14588406
Nasal DNA methylation	cg09171565
Nasal DNA methylation	cg00049323
Nasal DNA methylation	cg01634388
Nasal DNA methylation	cg07178994
Nasal DNA methylation	cg15028507
Nasal DNA methylation	cg00970361
Nasal DNA methylation	cg01445399
Nasal DNA methylation	cg24975342
Nasal DNA methylation	cg09327821
Nasal DNA methylation	cg00146864
Nasal DNA methylation	cg04891688
Nasal DNA methylation	cg09285543
Nasal DNA methylation	cg15388974
Nasal DNA methylation	cg13961587
Nasal DNA methylation	cg03794679
Nasal DNA methylation	cg18894440
Nasal DNA methylation	cg12940991
Nasal DNA methylation	cg07094693
Nasal DNA methylation	cg08816988
Nasal DNA methylation	cg04120420
Nasal DNA methylation	cg10305969
Nasal DNA methylation	cg08121164
Nasal DNA methylation	cg26793720
Nasal DNA methylation	cg00513564
Nasal DNA methylation	cg02912316
Nasal DNA methylation	cg18291443
Nasal DNA methylation	cg09407660
Nasal DNA methylation	cg16983282
Nasal DNA methylation	cg18504632
Nasal DNA methylation	cg26503079
Nasal DNA methylation	cg14205169
Nasal DNA methylation	cg12147622
Nasal DNA methylation	cg11441533
Nasal DNA methylation	cg21540530
Nasal DNA methylation	cg05659947
Nasal DNA methylation	cg11303839
Nasal DNA methylation	cg10921599
Nasal DNA methylation	cg08776942
Nasal DNA methylation	cg18070053
Nasal DNA methylation	cg21531685
Nasal DNA methylation	cg26438325
Nasal DNA methylation	cg09482780
Nasal DNA methylation	cg09472600
Nasal DNA methylation	cg22839180
Nasal DNA methylation	cg17863312
Nasal DNA methylation	cg00779056
Nasal DNA methylation	cg06035708
Nasal DNA methylation	cg27208079
Nasal DNA methylation	cg26182317
Nasal DNA methylation	cg00195561
Nasal DNA methylation	cg14299508
Nasal DNA methylation	cg08330217
Nasal DNA methylation	cg16796127
Nasal DNA methylation	cg16177250
Nasal DNA methylation	cg12692069
Nasal DNA methylation	cg19238840
Nasal DNA methylation	cg20511797
Nasal DNA methylation	cg00437411
Nasal DNA methylation	cg14945937
Nasal DNA methylation	cg00764093
Nasal DNA methylation	cg25597055
Nasal DNA methylation	cg14914238
Nasal DNA methylation	cg21291385
Nasal DNA methylation	cg07239613
Nasal DNA methylation	cg16683073
Nasal DNA methylation	cg06675531
Nasal DNA methylation	cg04206484
Nasal DNA methylation	cg14525390
Nasal DNA methylation	cg12875548
Nasal DNA methylation	cg16672659
Nasal DNA methylation	cg27058763
Nasal DNA methylation	cg26656751
Nasal DNA methylation	cg14409166
Nasal DNA methylation	cg09950920
Nasal DNA methylation	cg10719920
Nasal DNA methylation	cg20293725
Nasal DNA methylation	cg07703756
Nasal DNA methylation	cg09362969
